# Supplementary material for: Temporal Dynamics of Bacterial Communities in a Pilot-Scale Vermireactor Fed with Distilled Grape Marc
Source: Microorganisms. 2020 Apr 28;8(5):642. doi: 10.3390/microorganisms8050642 (PMC7284424; doi:10.3390/microorganisms8050642)
Supplement: Supplementary file 1 [file microorganisms-08-00642-s001.zip]

Archive with 13 entries (12 files):
- SupplTables.xls
- __MACOSX/
- __MACOSX/._SupplTables.xls
- Fig. S4.eps
- __MACOSX/._Fig. S4.eps
- Fig. S5.eps
- __MACOSX/._Fig. S5.eps
- Fig. S1.eps
- __MACOSX/._Fig. S1.eps
- Fig. S2.eps
- __MACOSX/._Fig. S2.eps
- Fig. S3.eps
- __MACOSX/._Fig. S3.eps
