# Supplementary material for: Temporal Dynamics of Bacterial Communities in a Pilot-Scale Vermireactor Fed with Distilled Grape Marc
Source: Microorganisms. 2020 Apr 28;8(5):642. doi: 10.3390/microorganisms8050642 (PMC7284424; doi:10.3390/microorganisms8050642)
Supplement: Supplementary file 1 [file microorganisms-08-00642-s001.zip › SupplTables.xls]

## Sheet: TableS1
Table S1. Shared ASVs between raw and distilled grape marc at the beginning of the vermicomposting trial
ASV	Phylum	Class	Order	Family	Genus
ASV2	Proteobacteria	Alphaproteobacteria	Acetobacterales	Acetobacteraceae	Komagataeibacter
ASV3	Proteobacteria	Alphaproteobacteria	Acetobacterales	Acetobacteraceae	Acetobacter
ASV6	Firmicutes	Bacilli	Lactobacillales	Lactobacillaceae	Lactobacillus
ASV10	Proteobacteria	Gammaproteobacteria	Enterobacteriales	Enterobacteriaceae	unclassified
ASV15	Proteobacteria	Alphaproteobacteria	Acetobacterales	Acetobacteraceae	Gluconobacter
ASV17	Proteobacteria	Alphaproteobacteria	Rhizobiales	Rhizobiaceae	unclassified
ASV23	Proteobacteria	Gammaproteobacteria	Enterobacteriales	Enterobacteriaceae	unclassified
ASV24	Firmicutes	Bacilli	Lactobacillales	Leuconostocaceae	Oenococcus
ASV36	Bacteroidetes	Bacteroidia	Flavobacteriales	Flavobacteriaceae	Flavobacterium
ASV40	Firmicutes	Bacilli	Lactobacillales	Leuconostocaceae	Leuconostoc
ASV45	Proteobacteria	Alphaproteobacteria	Acetobacterales	Acetobacteraceae	Gluconobacter
ASV60	Proteobacteria	Alphaproteobacteria	Caulobacterales	Caulobacteraceae	Brevundimonas
ASV72	Firmicutes	Bacilli	Lactobacillales	Lactobacillaceae	Lactobacillus
ASV77	Actinobacteria	Actinobacteria	Micrococcales	Promicromonosporaceae	Cellulosimicrobium
ASV96	Firmicutes	Bacilli	Bacillales	Paenibacillaceae	Paenibacillus
ASV113	Proteobacteria	Gammaproteobacteria	Pseudomonadales	Pseudomonadaceae	Pseudomonas
ASV153	Actinobacteria	Actinobacteria	Streptomycetales	Streptomycetaceae	Streptomyces
ASV185	Firmicutes	Bacilli	Bacillales	Paenibacillaceae	Paenibacillus
ASV331	Firmicutes	Bacilli	Bacillales	Paenibacillaceae	Cohnella
ASV678	Actinobacteria	Actinobacteria	Micrococcales	Microbacteriaceae	unclassified

## Sheet: TableS2
Table S2. Shared ASVs between raw and distilled grape marc at the end of the respective vermicomposting trials, that is after 91 and 42 days respectively
ASV	Phylum	Class	Order	Family	Genus
ASV4	Proteobacteria	Gammaproteobacteria	Xanthomonadales	Xanthomonadaceae	Stenotrophomonas
ASV10	Proteobacteria	Gammaproteobacteria	Enterobacteriales	Enterobacteriaceae	unclassified
ASV12	Proteobacteria	Gammaproteobacteria	Enterobacteriales	Enterobacteriaceae	Yersinia
ASV14	Bacteroidetes	Bacteroidia	Flavobacteriales	Flavobacteriaceae	Flavobacterium
ASV16	Proteobacteria	Gammaproteobacteria	Pseudomonadales	Pseudomonadaceae	Pseudomonas
ASV17	Proteobacteria	Alphaproteobacteria	Rhizobiales	Rhizobiaceae	unclassified
ASV20	Proteobacteria	Gammaproteobacteria	Pseudomonadales	Moraxellaceae	Acinetobacter
ASV22	Bacteroidetes	Bacteroidia	Sphingobacteriales	Sphingobacteriaceae	Sphingobacterium
ASV23	Proteobacteria	Gammaproteobacteria	Enterobacteriales	Enterobacteriaceae	unclassified
ASV27	Proteobacteria	Gammaproteobacteria	Betaproteobacteriales	Burkholderiaceae	Janthinobacterium
ASV28	Proteobacteria	Gammaproteobacteria	Betaproteobacteriales	Burkholderiaceae	unclassified
ASV34	Bacteroidetes	Bacteroidia	Flavobacteriales	Flavobacteriaceae	Flavobacterium
ASV36	Bacteroidetes	Bacteroidia	Flavobacteriales	Flavobacteriaceae	Flavobacterium
ASV38	Bacteroidetes	Bacteroidia	Sphingobacteriales	Sphingobacteriaceae	Pedobacter
ASV42	Bacteroidetes	Bacteroidia	Sphingobacteriales	Sphingobacteriaceae	Pedobacter
ASV48	Verrucomicrobia	Verrucomicrobiae	Verrucomicrobiales	Rubritaleaceae	Luteolibacter
ASV58	Bacteroidetes	Bacteroidia	Sphingobacteriales	Sphingobacteriaceae	Pedobacter
ASV60	Proteobacteria	Alphaproteobacteria	Caulobacterales	Caulobacteraceae	Brevundimonas
ASV62	Bacteroidetes	Bacteroidia	Cytophagales	Spirosomaceae	Dyadobacter
ASV66	Proteobacteria	Gammaproteobacteria	Pseudomonadales	Pseudomonadaceae	Pseudomonas
ASV73	Proteobacteria	Alphaproteobacteria	Rhizobiales	Rhizobiaceae	unclassified
ASV74	Actinobacteria	Actinobacteria	Micrococcales	Microbacteriaceae	unclassified
ASV77	Actinobacteria	Actinobacteria	Micrococcales	Promicromonosporaceae	Cellulosimicrobium
ASV80	Bacteroidetes	Bacteroidia	Sphingobacteriales	Sphingobacteriaceae	Sphingobacterium
ASV85	Proteobacteria	Gammaproteobacteria	Betaproteobacteriales	Burkholderiaceae	unclassified
ASV88	Proteobacteria	Alphaproteobacteria	Rhizobiales	Rhizobiaceae	Neorhizobium
ASV93	Bacteroidetes	Bacteroidia	Sphingobacteriales	Sphingobacteriaceae	Pedobacter
ASV102	Bacteroidetes	Bacteroidia	Sphingobacteriales	Sphingobacteriaceae	unclassified
ASV103	Proteobacteria	Alphaproteobacteria	Rhizobiales	Rhizobiaceae	Allorhizobium-Neorhizobium-Pararhizobium-Rhizobium
ASV104	Bacteroidetes	Bacteroidia	Cytophagales	Spirosomaceae	Dyadobacter
ASV114	Proteobacteria	Gammaproteobacteria	Pseudomonadales	Pseudomonadaceae	Pseudomonas
ASV115	Proteobacteria	Gammaproteobacteria	Xanthomonadales	Xanthomonadaceae	Luteimonas
ASV117	Bacteroidetes	Bacteroidia	Cytophagales	Microscillaceae	unclassified
ASV125	Proteobacteria	Gammaproteobacteria	Betaproteobacteriales	Burkholderiaceae	unclassified
ASV131	Proteobacteria	Alphaproteobacteria	Sphingomonadales	Sphingomonadaceae	Sphingopyxis
ASV142	Bacteroidetes	Bacteroidia	Cytophagales	Microscillaceae	Chryseolinea
ASV151	Bacteroidetes	Bacteroidia	Chitinophagales	Chitinophagaceae	unclassified
ASV163	Verrucomicrobia	Verrucomicrobiae	Verrucomicrobiales	Rubritaleaceae	Luteolibacter
ASV164	Proteobacteria	Alphaproteobacteria	Rhizobiales	Devosiaceae	Devosia
ASV170	Bacteroidetes	Bacteroidia	Sphingobacteriales	Sphingobacteriaceae	unclassified
ASV179	Actinobacteria	Actinobacteria	Micrococcales	Cellulomonadaceae	Cellulomonas
ASV188	Proteobacteria	Alphaproteobacteria	Rhizobiales	Devosiaceae	Devosia
ASV202	Firmicutes	Bacilli	Bacillales	Paenibacillaceae	Paenibacillus
ASV210	Proteobacteria	Alphaproteobacteria	Caulobacterales	Caulobacteraceae	unclassified
ASV227	Proteobacteria	Alphaproteobacteria	Rhizobiales	Devosiaceae	Devosia
ASV234	Proteobacteria	Gammaproteobacteria	Xanthomonadales	Xanthomonadaceae	Pseudoxanthomonas
ASV239	Proteobacteria	Gammaproteobacteria	Betaproteobacteriales	Burkholderiaceae	unclassified
ASV270	Proteobacteria	Gammaproteobacteria	Betaproteobacteriales	SC-I-84	unclassified
ASV271	Proteobacteria	Alphaproteobacteria	Rhizobiales	Rhizobiaceae	unclassified
ASV277	Actinobacteria	Actinobacteria	Micrococcales	Demequinaceae	unclassified
ASV289	Proteobacteria	Alphaproteobacteria	Rhizobiales	Beijerinckiaceae	Bosea
ASV320	Actinobacteria	Acidimicrobiia	Microtrichales	Ilumatobacteraceae	Ilumatobacter
ASV323	Proteobacteria	Gammaproteobacteria	Betaproteobacteriales	Burkholderiaceae	Pseudorhodoferax
ASV352	Bacteroidetes	Bacteroidia	Cytophagales	Spirosomaceae	Dyadobacter
ASV359	Actinobacteria	Acidimicrobiia	Microtrichales	Iamiaceae	Iamia
ASV471	Bacteroidetes	Bacteroidia	Chitinophagales	Chitinophagaceae	unclassified
ASV475	Proteobacteria	Alphaproteobacteria	Rhizobiales	Devosiaceae	Devosia
ASV495	Proteobacteria	Gammaproteobacteria	Xanthomonadales	Xanthomonadaceae	Arenimonas
ASV592	Actinobacteria	Acidimicrobiia	Microtrichales	Microtrichaceae	IMCC26207
